# Supplementary material for: Palladium-Catalyzed C-H Functionalization and Flame-Retardant Properties of Isophosphinolines
Source: Molecules. 2024 Oct 29;29(21):5104. doi: 10.3390/molecules29215104 (PMC11547386; doi:10.3390/molecules29215104)
Supplement: Supplementary file 1 [file molecules-29-05104-s001.zip]

Archive with 1 entries (1 files):
- molecules-3256573-supplementary.pdf
